# Supplementary material for: High-Resolution Linkage Map With Allele Dosage Allows the Identification of Regions Governing Complex Traits and Apospory in Guinea Grass (Megathyrsus maximus)
Source: Front Plant Sci. 2020 Feb 26;11:15. doi: 10.3389/fpls.2020.00015 (PMC7054243; doi:10.3389/fpls.2020.00015)
Supplement: Supplementary file 8 [file Table_4.xlsx]

## Sheet: Plan1
High-resolution Linkage Map with Allele Dosage Allows the Identification of Regions Governing Complex Traits and Apospory in Guinea Grass (Megathyrsus maximus)
Thamiris G. Deo1, Rebecca C. U. Ferreira1, Leticia A. C. Lara2, Aline C. L. Moraes1, Alessandro Alves-Pereira1, Fernanda A. de Oliveira1, Antonio A. F. Garcia2, Mateus F. Santos3, Liana Jank3, Anete P. Souza1,4
1Center for Molecular Biology and Genetic Engineering, University of Campinas, Campinas, Brazil
2Genetics Department, Escola Superior de Agricultura “Luiz de Queiroz”, University of São Paulo, Piracicaba, Brazil
3Embrapa Beef Cattle, Brazilian Agricultural Research Corporation, Campo Grande, Brazil
4Plant Biology Department, Biology Institute, University of Campinas, Campinas, Brazil
* Correspondence: Anete Pereira de Souza (anete@unicamp.br)
Table S4. Name, position and dosage type of the SNP markers in the eight HGs from the guinea grass (Megathyrsus maximus) mapping population.
HG	Name	Position	Dosage type
1	D_1_1699583	0.0	Duplex
1	S_2_3709976	0.0	Simplex
1	SS_1_3590376	2637	Double-Simplex
1	SD_1_3590319	3270	Simplex-Duplex
1	S_1228_24403	4458	Simplex
1	SD_1_34354292	11694	Simplex-Duplex
1	DD_16_50296225	11729	Double-Duplex
1	S_1_20942263	14279	Simplex
1	D_7_33646464	14727	Duplex
1	S_1_20942225	15455	Simplex
1	S_1_46594647	19720	Simplex
1	SD_3_46295633	20324	Simplex-Duplex
1	S_3_46295663	20502	Simplex
1	SS_3_46295676	20533	Double-Simplex
1	SD_1_37202168	21574	Simplex-Duplex
1	SS_7_33646470	22881	Double-Simplex
1	D_7_3806733	23752	Duplex
1	SS_1_44355249	24281	Double-Simplex
1	SS_14_42178687	24492	Double-Simplex
1	S_1_44355241	24763	Simplex
1	S_3_46295651	24964	Simplex
1	S_1_34368018	25056	Simplex
1	S_7_8484743	25345	Simplex
1	S_14_42178733	26828	Simplex
1	S_25255_590	26920	Simplex
1	S_25255_596	26937	Simplex
1	SD_1_44355270	27000	Simplex-Duplex
1	SD_7_7288432	27791	Simplex-Duplex
1	XSS_7_7112702	28367	X-double-simplex
1	D_7_8484782	30588	Duplex
1	S_7_7288434	33534	Simplex
1	S_7_13783366	34537	Simplex
1	S_7_17402908	35649	Simplex
1	D_2_30230956	36712	Duplex
1	D_16_6264738	38621	Duplex
1	S_7_13569595	39304	Simplex
1	D_7_13569568	41276	Duplex
1	SD_7_13783398	42330	Simplex-Duplex
1	S_8_13535572	42711	Simplex
1	S_8_26205934	42717	Simplex
1	D_7_21223239	43752	Duplex
1	S_7_42982235	44530	Simplex
1	D_18_32894865	44653	Duplex
1	SS_8_21900921	45098	Double-Simplex
1	S_8_26350175	45148	Simplex
1	S_8_21765090	45415	Simplex
1	S_8_26205926	45763	Simplex
1	SS_8_13535567	45869	Double-Simplex
1	S_7_50011977	48014	Simplex
1	SS_2327_14615	48165	Double-Simplex
1	S_2684_9874	48279	Simplex
1	SS_7_44107582	48833	Double-Simplex
1	SD_7_42982203	48841	Simplex-Duplex
1	S_8_50636764	48864	Simplex
1	D_7_43180011	49151	Duplex
1	SS_2684_9877	49219	Double-Simplex
1	SD_7_43180023	49531	Simplex-Duplex
1	S_18_24146718	49831	Simplex
1	S_7_40289321	50340	Simplex
1	SS_7_43176646	50649	Double-Simplex
1	S_7_40289322	50656	Simplex
1	SD_7_44783718	50830	Simplex-Duplex
1	S_8_20762396	50864	Simplex
1	SS_18_24146717	50997	Double-Simplex
1	XSS_12_43118788	51091	X-double-simplex
1	SS_12_43118785	51638	Double-Simplex
1	S_7_49627673	52016	Simplex
1	S_7_44783739	52698	Simplex
1	S_7_44783736	52895	Simplex
1	S_7_49627665	52920	Simplex
1	SD_8_45824313	53038	Simplex-Duplex
1	D_17_76964365	53899	Duplex
1	D_8_50074072	54338	Duplex
1	SS_7_44783696	55227	Double-Simplex
1	D_8_47736933	55257	Duplex
1	S_6_49366931	56609	Simplex
1	S_8_45824276	57606	Simplex
1	S_8_50074068	59168	Simplex
1	S_11_49575150	59621	Simplex
1	S_1_56966880	60376	Simplex
1	S_18_32894856	61452	Simplex
1	S_729_21504	61656	Simplex
1	S_8_50508635	62641	Simplex
1	S_2_56901087	63310	Simplex
1	D_11_49575112	64192	Duplex
1	S_8_2051486	65583	Simplex
1	S_7_3423898	65643	Simplex
1	XSS_8_2051472	66730	X-double-simplex
1	D_2_70040496	66858	Duplex
1	S_8_2253997	67040	Simplex
1	S_17_3201062	67730	Simplex
1	S_17_3201057	67915	Simplex
1	S_1_60892985	67929	Simplex
1	SD_1_50988808	68334	Simplex-Duplex
1	D_2_39424176	68649	Duplex
1	S_7_33646453	69563	Simplex
1	S_2_39424144	72024	Simplex
1	D_2_85236088	73445	Duplex
1	SD_1_64485840	75280	Simplex-Duplex
1	S_2_3156786	75550	Simplex
1	S_1_62300248	75597	Simplex
1	S_2_68490644	76131	Simplex
1	S_1_60071226	76237	Simplex
1	S_2_77029350	76395	Simplex
1	SS_1_64558324	76717	Double-Simplex
1	S_1_60071184	77271	Simplex
1	S_1_62143423	78047	Simplex
1	SD_1_65328685	78721	Simplex-Duplex
1	D_1_64558302	79418	Duplex
1	S_1_62300212	79434	Simplex
1	S_1_64485793	79954	Simplex
1	S_4_77344309	81405	Simplex
1	S_1_65495271	81926	Simplex
1	S_1_65095317	82669	Simplex
1	S_2_547804	82930	Simplex
1	S_2_77029356	83764	Simplex
1	S_1_79601248	83993	Simplex
1	S_1_78235672	84451	Simplex
1	S_2_95905275	84572	Simplex
1	D_1_77920034	84572	Duplex
1	DD_1_77920004	85664	Double-Duplex
1	S_2_80368458	87154	Simplex
1	S_1_77919996	87248	Simplex
1	S_1_75031903	88426	Simplex
1	DD_11_20928668	89473	Double-Duplex
1	S_9_1930273	90119	Simplex
1	D_2_93749617	90901	Duplex
1	SD_1_75031893	90931	Simplex-Duplex
1	SD_1_77919999	91074	Simplex-Duplex
1	S_2_83608442	92791	Simplex
1	S_2_85513969	92849	Simplex
1	S_1_71892997	93361	Simplex
1	D_1_75031912	93852	Duplex
1	S_1_73439738	96183	Simplex
1	S_1_70306265	96502	Simplex
1	SS_2_83608460	96507	Double-Simplex
1	D_2_81571646	97792	Duplex
1	SS_2_82390933	98027	Double-Simplex
1	S_18_34565671	98269	Simplex
1	S_1_70523932	98275	Simplex
1	S_18_34565672	99464	Simplex
1	D_2_82390912	99848	Duplex
1	D_3_467216	100170	Duplex
1	SD_1_73439779	101743	Simplex-Duplex
2	S_25255_594	0.000	Simplex
2	S_6_792739	0.982	Simplex
2	S_11_56205134	1674	Simplex
2	S_1_12465709	3774	Simplex
2	S_6_3949967	4959	Simplex
2	S_5_1904772	5281	Simplex
2	SS_16_4829835	8710	Double-Simplex
2	S_11_56205163	11924	Simplex
2	SD_16_4829809	12389	Simplex-Duplex
2	S_14_57446669	13043	Simplex
2	D_6_5985167	13669	Duplex
2	S_15_3102249	14064	Simplex
2	S_4_80448279	15374	Simplex
2	D_11259_1360	16499	Duplex
2	S_7_63937	17521	Simplex
2	D_11259_1400	18807	Duplex
2	S_5_4702409	21434	Simplex
2	S_5339_10060	22275	Simplex
2	SS_16_3751233	23525	Double-Simplex
2	S_6_1289718	24452	Simplex
2	S_14_57446676	24526	Simplex
2	S_7_63926	24665	Simplex
2	S_5_8789063	25153	Simplex
2	S_15_3102241	25272	Simplex
2	SS_15_3102236	25587	Double-Simplex
2	S_11477_2711	25627	Simplex
2	S_5_5371347	26594	Simplex
2	S_5_13410437	26844	Simplex
2	D_5_13410454	28985	Duplex
2	S_10_73051980	30041	Simplex
2	S_5_13410451	30385	Simplex
2	S_5_13710428	30732	Simplex
2	SS_5_17512332	33000	Double-Simplex
2	S_1_24472654	33087	Simplex
2	S_5_16799423	33829	Simplex
2	S_5_16564616	34756	Simplex
2	S_5_16799422	34903	Simplex
2	S_1_29018318	37363	Simplex
2	SS_5_18860119	39094	Double-Simplex
2	S_3_26025802	39733	Simplex
2	S_1_29018279	42054	Simplex
2	DD_5_19426677	42329	Double-Duplex
2	D_5_24044946	42497	Duplex
2	S_4_25415348	43529	Simplex
2	D_15_59445300	43681	Duplex
2	S_5_24044921	45610	Simplex
2	SD_17_1782342	48535	Simplex-Duplex
2	S_3_26025770	49111	Simplex
2	S_11_64437852	51094	Simplex
2	S_17_1782327	51794	Simplex
2	S_17_1782294	52648	Simplex
2	S_1_38339276	53824	Simplex
2	D_1_37607072	54788	Duplex
2	S_16_47309024	54978	Simplex
2	S_1_37607071	56189	Simplex
2	SS_11_41266975	56283	Double-Simplex
2	S_11_41266993	58176	Simplex
2	SS_64_29736	58549	Double-Simplex
2	S_10_28552900	60699	Simplex
2	S_5_52166873	60955	Simplex
2	S_11_41266996	61142	Simplex
2	D_1_37607021	61206	Duplex
2	S_6_5099445	61861	Simplex
2	S_6_22187422	61929	Simplex
2	SS_5_16668963	62365	Double-Simplex
2	D_9_23315063	62565	Duplex
2	D_5_16668949	63076	Duplex
2	SS_16_46921584	63230	Double-Simplex
2	S_6_21186594	63230	Simplex
2	DD_10_66985802	63264	Double-Duplex
2	S_6_22187426	63724	Simplex
2	S_14_29023868	64157	Simplex
2	S_10_48091934	64188	Simplex
2	S_5_55915746	64341	Simplex
2	XSS_6_21186575	64611	X-double-simplex
2	SS_10_66985814	66362	Double-Simplex
2	S_6_22187398	67677	Simplex
2	DD_5_51532611	68183	Double-Duplex
2	S_3_58324136	69638	Simplex
2	SS_5_63144891	69865	Double-Simplex
2	S_10_66985808	70172	Simplex
2	S_10_66985781	70257	Simplex
2	S_5_63144924	70288	Simplex
2	S_5_63144872	70337	Simplex
2	D_5_46088876	70478	Duplex
2	S_5_36319246	70706	Simplex
2	D_17_47688006	71135	Duplex
2	D_5_52166861	71135	Duplex
2	S_6_5083067	72775	Simplex
2	S_9_93635876	72910	Simplex
2	SD_5_63144886	74021	Simplex-Duplex
2	SS_6_5099415	74758	Double-Simplex
2	DD_5_63144870	75446	Double-Duplex
2	S_5_63351703	75700	Simplex
2	D_5_63144879	75952	Duplex
2	S_6_42493237	77897	Simplex
2	S_9_14916835	78237	Simplex
2	S_13_52657368	81371	Simplex
2	SS_5_31869446	81941	Double-Simplex
2	S_6_42493267	82113	Simplex
2	SS_5_31869450	83952	Double-Simplex
2	SS_5_64169045	84488	Double-Simplex
2	SS_5_68376990	85146	Double-Simplex
2	S_6_52964607	85692	Simplex
2	DD_5_9342905	86050	Double-Duplex
2	DD_5_66642334	88472	Double-Duplex
2	S_6_44588399	88642	Simplex
2	S_5_64169031	88700	Simplex
2	D_5_66642368	89312	Duplex
2	D_5_66642331	90319	Duplex
2	D_5_66642371	90448	Duplex
2	S_6_50803323	90658	Simplex
2	S_5_66642307	91188	Simplex
2	S_5_66642299	91299	Simplex
2	S_5_68198441	92219	Simplex
2	D_6_50935272	92309	Duplex
2	S_5_9342886	93010	Simplex
2	S_5_68377002	93741	Simplex
2	SD_5_9342629	95709	Simplex-Duplex
2	SS_6_50935276	95924	Double-Simplex
2	S_5_9342932	97182	Simplex
2	S_5_66644417	99366	Simplex
2	S_18_106668337	99446	Simplex
2	S_14_54212097	101225	Simplex
2	S_5_63144876	102236	Simplex
2	D_3_57916915	103531	Duplex
2	D_3_57916903	103531	Duplex
2	SD_11_72796448	103531	Simplex-Duplex
3	SS_17_32339857	0.000	Double-Simplex
3	S_17_32339864	0.964	Simplex
3	S_3_898136	1755	Simplex
3	SS_14_65502910	1924	Double-Simplex
3	D_8_3841166	2938	Duplex
3	SS_3_898102	2965	Double-Simplex
3	S_103_32460	3808	Simplex
3	S_103_32476	6186	Simplex
3	S_562_19851	6236	Simplex
3	S_12_17473598	9394	Simplex
3	S_12_17473571	9864	Simplex
3	S_13_38639521	13410	Simplex
3	S_5_9243093	13571	Simplex
3	D_3_7946740	14796	Duplex
3	SS_2_3629174	18977	Double-Simplex
3	SD_729_21503	20019	Simplex-Duplex
3	S_2_3629175	20244	Simplex
3	S_2_3629181	25479	Simplex
3	S_3_45154783	27693	Simplex
3	S_3_78499323	31194	Simplex
3	S_3_7073447	32446	Simplex
3	D_2_3156828	33460	Duplex
3	SD_3_15814711	34633	Simplex-Duplex
3	SD_4_42742062	35029	Simplex-Duplex
3	S_5_10896697	35540	Simplex
3	S_3_15814701	36306	Simplex
3	S_12_63925623	38390	Simplex
3	S_5_10896682	39249	Simplex
3	S_2_74300311	39389	Simplex
3	S_3_57916904	39994	Simplex
3	D_5_10896679	40536	Duplex
3	S_2_80824255	41007	Simplex
3	S_4_42742065	41084	Simplex
3	S_2_80824258	43513	Simplex
3	S_3_50286568	44043	Simplex
3	S_5_10896688	44155	Simplex
3	S_3_59581065	44291	Simplex
3	SS_3_59807865	45226	Double-Simplex
3	D_3_57232456	46376	Duplex
3	S_2_80824304	47079	Simplex
3	SD_3_64308814	51855	Simplex-Duplex
3	S_4_69971270	54796	Simplex
3	S_1901_2105	55124	Simplex
3	SD_3_64490202	55635	Simplex-Duplex
3	S_18_26106378	56050	Simplex
3	S_18_26106423	56155	Simplex
3	SS_3_64490218	56376	Double-Simplex
3	S_3_57232439	57239	Simplex
3	SD_3_68084635	57567	Simplex-Duplex
3	D_4_75935654	57621	Duplex
3	D_1_24971519	58924	Duplex
3	D_3_68026563	58963	Duplex
3	S_2_86215170	59231	Simplex
3	S_3_59807868	59302	Simplex
3	S_3_72126203	61473	Simplex
3	S_4_77078208	62463	Simplex
3	S_11_65382979	63929	Simplex
3	S_18348_1172	65072	Simplex
3	S_4_81497247	65445	Simplex
3	S_2_11403862	66275	Simplex
3	D_7_55760558	66936	Duplex
3	S_16_8476951	67127	Simplex
3	SS_13215_770	67458	Double-Simplex
3	S_7_55760567	67722	Simplex
3	SD_3_68913834	68065	Simplex-Duplex
3	D_15_7485846	69366	Duplex
3	D_13215_742	69870	Duplex
3	S_14_35885386	70016	Simplex
3	S_4_88316891	70997	Simplex
3	S_3_81117146	72002	Simplex
3	S_3_87883967	73212	Simplex
3	D_13215_743	73521	Duplex
3	SS_3_81103476	73699	Double-Simplex
3	S_3_82892072	74335	Simplex
3	DD_4_94916073	79217	Double-Duplex
3	D_3_84786589	81616	Duplex
3	D_4_93287306	81766	Duplex
3	S_3_81102375	82667	Simplex
3	SD_3_87784991	82761	Simplex-Duplex
3	D_4_101910741	83655	Duplex
3	S_2716_12810	85249	Simplex
3	S_4_93149506	86920	Simplex
3	S_3_89096243	89633	Simplex
3	D_4_101472580	89794	Duplex
3	S_3_91817947	94058	Simplex
4	S_14_20389967	0.000	Simplex
4	S_14_20390652	0.000	Simplex
4	D_15_26475097	3147	Duplex
4	D_14_20390654	6759	Duplex
4	S_14_20389944	7549	Simplex
4	S_14_19604308	8015	Simplex
4	SD_18_53338540	8415	Simplex-Duplex
4	T_14_5066444	8941	Triplex
4	T_13_8006566	9002	Triplex
4	SD_14_46855625	11226	Simplex-Duplex
4	T_14_5066402	11845	Triplex
4	D_14_20390818	12591	Duplex
4	S_13_3521904	13552	Simplex
4	SD_2355_2824	13707	Simplex-Duplex
4	S_13_38639517	13846	Simplex
4	S_11_3868770	14478	Simplex
4	SS_15_3109466	14556	Double-Simplex
4	SS_15_3109465	14604	Double-Simplex
4	D_15_3109484	14798	Duplex
4	T_13_8006568	14866	Triplex
4	S_13_33760544	15474	Simplex
4	DD_15_3109474	15547	Double-Duplex
4	D_13_3267077	15676	Duplex
4	S_13_25407230	16145	Simplex
4	D_14_20389959	16703	Duplex
4	S_14_20389857	17751	Simplex
4	T_13_8006575	18258	Triplex
4	S_6_52294050	18692	Simplex
4	S_9_27474255	18819	Simplex
4	D_13_38639518	20089	Duplex
4	T_15_3109450	20394	Triplex
4	S_13_38639493	21201	Simplex
4	SS_13_8006527	21507	Double-Simplex
4	S_8_28393021	22783	Simplex
4	S_13_8006523	26180	Simplex
4	S_280_36722	26629	Simplex
4	SD_14_45090610	28109	Simplex-Duplex
4	S_13_50908458	28663	Simplex
4	S_13_46816949	28773	Simplex
4	S_16_21220638	28864	Simplex
4	S_14_45090563	29077	Simplex
4	S_16_21220648	29595	Simplex
4	S_13_48127882	29652	Simplex
4	S_16_21220660	29652	Simplex
4	S_16938_1641	30120	Simplex
4	S_16_21220654	30123	Simplex
4	S_14_48623677	31251	Simplex
4	S_14_37858277	31320	Simplex
4	D_13_48127868	32395	Duplex
4	S_14_53737303	32730	Simplex
4	S_13_46816952	32765	Simplex
4	SD_14_45090569	34041	Simplex-Duplex
4	SS_5_13158078	34130	Double-Simplex
4	S_13_50908425	35002	Simplex
4	D_13_47692259	35096	Duplex
4	S_1_57004838	38304	Simplex
4	D_1012_16963	38462	Duplex
4	D_13_48127837	38462	Duplex
4	D_14_44253015	38828	Duplex
4	S_13_48127889	39038	Simplex
4	S_18_6808489	39443	Simplex
4	SD_14_53569797	40131	Simplex-Duplex
4	SS_14_40547946	40618	Double-Simplex
4	S_14_45090642	40647	Simplex
4	D_13_47711178	41575	Duplex
4	D_13_38639533	41670	Duplex
4	S_14_46359041	43077	Simplex
4	SS_13_48127863	43611	Double-Simplex
4	S_13_48127858	43858	Simplex
4	T_14_28099456	45229	Triplex
4	S_14_48423390	45264	Simplex
4	S_14_40547948	45599	Simplex
4	S_14_48623674	46992	Simplex
4	S_9_33701780	50054	Simplex
4	S_14_53255647	50879	Simplex
4	DD_13_51892778	50986	Double-Duplex
4	S_14_53255591	51046	Simplex
4	D_14_53255624	53067	Duplex
4	S_14_55258228	55619	Simplex
4	S_3327_13962	56318	Simplex
4	D_3_13212960	56856	Duplex
4	S_181_17574	58292	Simplex
4	S_4_6784752	59169	Simplex
4	D_14_55258272	64752	Duplex
4	S_13_58203708	68269	Simplex
4	S_13_59819187	69401	Simplex
4	SS_28113_260	70141	Double-Simplex
4	DD_13_66115038	71401	Double-Duplex
4	SD_14_65489226	72206	Simplex-Duplex
4	S_14_60572186	72279	Simplex
4	S_1_74435942	72369	Simplex
4	S_13_12223623	72534	Simplex
4	S_14_65489200	73151	Simplex
4	DD_14_65489204	73269	Double-Duplex
4	S_1_74435927	73281	Simplex
4	S_13_70647344	73422	Simplex
4	S_181_17599	73567	Simplex
4	S_14_65962750	74475	Simplex
4	SS_13_60436791	74935	Double-Simplex
4	S_13_69001336	74959	Simplex
4	S_181_17577	75270	Simplex
4	SS_14_63490016	76263	Double-Simplex
4	D_9_24886482	76709	Duplex
4	SD_14_65211200	76728	Simplex-Duplex
4	S_14_65296892	77318	Simplex
4	D_14_63162192	77397	Duplex
4	SS_14_65962751	77467	Double-Simplex
4	S_11_4190684	77630	Simplex
4	S_14_11396267	77740	Simplex
4	S_14_65997409	78049	Simplex
4	D_14_65296854	78175	Duplex
4	S_14_65296893	78646	Simplex
4	SD_14_65594982	79618	Simplex-Duplex
4	D_4_54130123	85971	Duplex
4	D_4_54130131	87658	Duplex
5	S_10_4350590	0.000	Simplex
5	S_10_4669435	1197	Simplex
5	D_10_11085637	9843	Duplex
5	D_10_11085663	11016	Duplex
5	S_10_11085611	12212	Simplex
5	SS_10_20303178	16737	Double-Simplex
5	S_10_19857331	18117	Simplex
5	D_5_2484801	20762	Duplex
5	S_2_92807999	22773	Simplex
5	SD_2364_6949	23962	Simplex-Duplex
5	S_2364_6943	24675	Simplex
5	S_10_19857281	24874	Simplex
5	S_5_70521598	25182	Simplex
5	S_9_23228629	26280	Simplex
5	T_16_8476957	26963	Triplex
5	S_9_25341246	27160	Simplex
5	XSS_16_8476923	27627	X-double-simplex
5	T_9_67715959	29198	Triplex
5	S_10_26787329	29334	Simplex
5	SS_18_112080423	29407	Double-Simplex
5	D_10_20303168	29417	Duplex
5	S_10_21980151	30058	Simplex
5	S_9_28761393	30178	Simplex
5	S_16_8476927	30329	Simplex
5	D_4_51232833	31119	Duplex
5	S_9_25341227	33011	Simplex
5	S_10_26787325	33457	Simplex
5	S_9_73798057	33583	Simplex
5	SS_14_37064124	33659	Double-Simplex
5	S_1_78192598	35051	Simplex
5	T_16_8476921	35148	Triplex
5	D_10_32705488	35390	Duplex
5	S_4_51232779	35907	Simplex
5	SD_10_32705444	36486	Simplex-Duplex
5	DD_10_34384853	36704	Double-Duplex
5	SS_16_24183522	36712	Double-Simplex
5	D_10_54203087	36928	Duplex
5	SS_10_35012573	37022	Double-Simplex
5	D_9_74576648	37320	Duplex
5	S_9_67461096	37434	Simplex
5	DD_6559_6725	37726	Double-Duplex
5	SD_16_24183528	38152	Simplex-Duplex
5	S_11_4190708	38905	Simplex
5	D_10_65093670	39562	Duplex
5	S_15_3109475	39636	Simplex
5	S_10_58309651	39706	Simplex
5	S_9_78242747	41785	Simplex
5	DD_9_15185238	42239	Double-Duplex
5	SS_9_75026837	42314	Double-Simplex
5	S_13_74046758	43024	Simplex
5	S_9_72144897	43356	Simplex
5	SD_13_74046809	43954	Simplex-Duplex
5	SD_9_78242732	44587	Simplex-Duplex
5	D_6_26559105	46717	Duplex
5	S_6_26559092	48145	Simplex
5	D_10_71964458	48619	Duplex
5	S_5_7408718	50609	Simplex
5	S_9_81392552	50895	Simplex
5	DD_18_5394882	52368	Double-Duplex
5	SS_9_81576794	52638	Double-Simplex
5	D_9_81576812	52905	Duplex
5	S_10_76866399	52917	Simplex
5	S_9_81392558	52965	Simplex
5	D_10_76866474	53538	Duplex
5	D_14_54212099	59142	Duplex
5	S_10_84979582	62589	Simplex
5	D_4_15884221	64078	Duplex
5	S_10_85946619	64318	Simplex
5	S_10_84979593	64502	Simplex
5	S_9_76198147	64942	Simplex
5	S_10_89868575	65119	Simplex
5	S_9_91721410	65431	Simplex
5	D_10_89868586	66216	Duplex
5	S_9_91721406	66686	Simplex
5	S_4_15884218	66981	Simplex
5	S_4_101334904	66995	Simplex
5	S_3782_11675	67567	Simplex
5	DD_10_89968763	67592	Double-Duplex
5	S_10_89968752	68835	Simplex
5	SD_5_29538219	69100	Simplex-Duplex
5	SD_4_46385718	69141	Simplex-Duplex
5	SS_10_85946581	70607	Double-Simplex
5	S_11_63464540	71561	Simplex
5	D_10_93089848	72795	Duplex
5	S_9_95401063	72908	Simplex
5	S_10_93341467	75175	Simplex
5	D_9_109089413	76541	Duplex
5	S_3782_11677	77708	Simplex
5	T_2_30788698	81205	Triplex
5	S_10_20303154	81507	Simplex
5	S_9_105743969	82099	Simplex
5	D_10_97483989	82227	Duplex
5	S_9_109089432	83741	Simplex
5	S_9_111746576	83991	Simplex
5	S_15_3102242	85565	Simplex
5	S_9_114815055	87807	Simplex
5	D_9_109089438	87962	Duplex
5	S_10_98908365	88757	Simplex
5	S_10_99501367	88875	Simplex
5	D_10_99501373	88889	Duplex
5	SS_10_99501380	89417	Double-Simplex
5	S_9_115230680	89484	Simplex
5	D_9_111746581	93151	Duplex
5	S_9_115230695	96078	Simplex
6	SS_15_23320222	0.000	Double-Simplex
6	S_15_26475103	0.000	Simplex
6	SD_15_42148824	1907	Simplex-Duplex
6	S_11259_1370	6656	Simplex
6	S_5_2340112	7664	Simplex
6	S_5_19426662	8692	Simplex
6	D_2497_17706	9746	Duplex
6	S_5_2340208	10284	Simplex
6	S_6_41795655	10525	Simplex
6	S_16_4829806	10643	Simplex
6	S_16_2741333	12238	Simplex
6	SD_16_2741372	13159	Simplex-Duplex
6	D_16_2741351	13342	Duplex
6	SS_6_41795642	14017	Double-Simplex
6	SD_2497_17745	14498	Simplex-Duplex
6	SD_15_1475675	14666	Simplex-Duplex
6	SS_15_6600399	17155	Double-Simplex
6	S_6_41795641	17371	Simplex
6	S_16_4829837	18385	Simplex
6	SS_5_2340214	20170	Double-Simplex
6	S_14_4902170	20447	Simplex
6	SD_2497_17748	23146	Simplex-Duplex
6	T_1012_16966	27269	Triplex
6	SD_15_6600353	27615	Simplex-Duplex
6	S_2497_17739	32783	Simplex
6	S_9_67574800	34010	Simplex
6	S_6_792755	38130	Simplex
6	S_3_45154796	39341	Simplex
6	S_6_792760	39985	Simplex
6	S_15_46815780	41021	Simplex
6	D_3327_13989	41071	Duplex
6	S_6_41795684	42198	Simplex
6	SS_10_84824590	46640	Double-Simplex
6	S_15_26475137	47305	Simplex
6	D_15_26475143	47362	Duplex
6	SS_15_26475147	47362	Double-Simplex
6	S_10_84824585	50822	Simplex
6	SS_3327_13950	55367	Double-Simplex
6	T_3327_13990	58069	Triplex
6	D_16_61789379	59211	Duplex
6	T_3327_13977	59211	Triplex
6	S_5_14128123	60129	Simplex
6	S_3_7073431	61350	Simplex
6	S_5_62621793	66190	Simplex
6	S_16_61789378	68373	Simplex
6	S_3327_13969	70712	Simplex
6	S_12_57629442	73169	Simplex
6	T_12_57629411	73432	Triplex
6	S_16_61789369	74399	Simplex
6	S_12_57629434	74553	Simplex
6	SD_12_57629407	80972	Simplex-Duplex
6	D_4_93162493	81064	Duplex
6	S_7_46721684	82843	Simplex
6	D_1012_16969	83922	Duplex
6	SD_12_57629445	84780	Simplex-Duplex
6	S_4_93162483	86210	Simplex
6	SS_16_72289026	86355	Double-Simplex
6	D_5_62621828	86491	Duplex
6	SS_16_72289038	87236	Double-Simplex
6	D_4_93162474	87262	Duplex
6	D_1012_16924	87989	Duplex
6	S_15_9009526	88478	Simplex
6	D_1012_16942	89552	Duplex
6	S_729_21463	90040	Simplex
6	S_1012_16920	90481	Simplex
6	SS_4_6784758	90509	Double-Simplex
6	S_5_62621797	90696	Simplex
6	SS_8932_1127	91457	Double-Simplex
6	D_16_61789374	94322	Duplex
6	S_1012_16955	94979	Simplex
6	D_1012_16961	94992	Duplex
6	S_1012_16948	94992	Simplex
6	S_4_93162495	94992	Simplex
6	S_7_46721739	94992	Simplex
7	S_18_120027251	0.000	Simplex
7	S_17_87865446	1001	Simplex
7	S_17_85450080	3758	Simplex
7	S_17_83220333	7375	Simplex
7	S_17_87865449	8325	Simplex
7	DD_18_121213690	9513	Double-Duplex
7	S_17_85450110	12778	Simplex
7	S_18_121213684	12888	Simplex
7	S_18_112080439	14192	Simplex
7	S_18_118763675	14696	Simplex
7	S_3_22411506	14998	Simplex
7	S_18_120027266	20625	Simplex
7	SD_3_22411481	20815	Simplex-Duplex
7	S_17_80826651	22456	Simplex
7	SS_18_111104468	23678	Double-Simplex
7	S_18_112080411	24448	Simplex
7	T_17_80826654	25494	Triplex
7	S_18_101338018	25526	Simplex
7	S_17_76129467	27662	Simplex
7	S_17_76694291	28193	Simplex
7	S_18_100802406	29129	Simplex
7	D_17_76129446	29138	Duplex
7	XSS_17_74821220	29561	X-double-simplex
7	SS_18_100802431	29607	Double-Simplex
7	S_18_99756507	29763	Simplex
7	D_17_76129443	29782	Duplex
7	S_17_76129436	30711	Simplex
7	DS_6_8578250	30896	Duplex-Simplex
7	S_18_99698133	30978	Simplex
7	SD_18_95426449	33284	Simplex-Duplex
7	S_18_95426455	33490	Simplex
7	SS_18_95426454	33647	Double-Simplex
7	XSS_18_95426406	34030	X-double-simplex
7	SD_17_70977112	34396	Simplex-Duplex
7	SS_17_70985284	34712	Double-Simplex
7	SS_17_70720677	35173	Double-Simplex
7	D_18_82948002	35433	Duplex
7	S_18_91402915	36986	Simplex
7	SS_17_67201201	37739	Double-Simplex
7	S_18_95426463	37739	Simplex
7	SD_17_67201234	38154	Simplex-Duplex
7	S_14_60572187	38904	Simplex
7	S_17_68810770	39654	Simplex
7	S_17_67201205	40408	Simplex
7	S_18_81378340	43141	Simplex
7	SS_17_58621805	43403	Double-Simplex
7	S_18_82947993	43574	Simplex
7	SS_17_52267612	44492	Double-Simplex
7	SD_17_52267600	44906	Simplex-Duplex
7	SD_6_17981071	47355	Simplex-Duplex
7	S_6_17981050	50198	Simplex
7	D_18_80987976	50970	Duplex
7	S_18_77621401	52063	Simplex
7	S_15_47637463	52153	Simplex
7	S_18_77867012	52361	Simplex
7	S_18_80987999	52603	Simplex
7	S_18_77621371	53321	Simplex
7	S_18_77621368	53781	Simplex
7	S_18_77621378	54762	Simplex
7	S_17_33650152	54835	Simplex
7	D_17_33650153	55030	Duplex
7	S_17_13634622	55643	Simplex
7	SD_17_26437733	56386	Simplex-Duplex
7	D_17_33650164	56493	Duplex
7	S_17_13634643	56554	Simplex
7	SS_17_36643243	56633	Double-Simplex
7	SD_17_26437730	56826	Simplex-Duplex
7	S_17_32339855	56982	Simplex
7	SS_18_63638321	57077	Double-Simplex
7	S_11_1645159	57127	Simplex
7	SS_17_35348690	57246	Double-Simplex
7	SD_17_57050330	57324	Simplex-Duplex
7	S_17_20035813	57377	Simplex
7	XSS_18_63638309	57426	X-double-simplex
7	S_17_20079074	57579	Simplex
7	S_18_64979507	57689	Simplex
7	S_17_33650161	57831	Simplex
7	SS_17_26437760	57976	Double-Simplex
7	S_17_35348688	58015	Simplex
7	S_17_44470361	58065	Simplex
7	SS_18_64979505	58123	Double-Simplex
7	SS_18_77021672	58394	Double-Simplex
7	T_17_57050318	58409	Triplex
7	SD_18_77621374	58749	Simplex-Duplex
7	S_15_26156810	58963	Simplex
7	SD_17_20035861	59222	Simplex-Duplex
7	S_3_84786608	59767	Simplex
7	S_18_34888648	59767	Simplex
7	S_18_34888674	59767	Simplex
7	S_9_33701744	59785	Simplex
7	S_11_3868749	60029	Simplex
7	S_15_26156799	60183	Simplex
7	S_18_34888650	60274	Simplex
7	SS_17_20079028	60401	Double-Simplex
7	S_18_62834739	60869	Simplex
7	SD_17_33650171	61383	Simplex-Duplex
7	S_15_26156795	61548	Simplex
7	S_17_18361948	62816	Simplex
7	SS_18_32919135	63252	Double-Simplex
7	S_18_24252645	63748	Simplex
7	S_17_21483242	64256	Simplex
7	S_17_13097198	65098	Simplex
7	S_18_34888651	65654	Simplex
7	D_17_18361947	66582	Duplex
7	SS_18_26036161	67255	Double-Simplex
7	S_18_33217951	67563	Simplex
7	S_18_33217952	67921	Simplex
7	SD_17_13612927	68078	Simplex-Duplex
7	S_12_35392613	69943	Simplex
7	S_17_13097222	70334	Simplex
7	SD_18_77621392	71783	Simplex-Duplex
7	D_17_13612873	71849	Duplex
7	S_17_13612871	72002	Simplex
7	S_14_59955367	72067	Simplex
7	S_17_15078753	72441	Simplex
7	S_10_48855583	72723	Simplex
7	SS_6985_893	73057	Double-Simplex
7	S_17_10017618	74566	Simplex
7	DD_12_35392604	74607	Double-Duplex
7	SD_13_60913111	74941	Simplex-Duplex
7	S_17_18449096	75122	Simplex
7	SS_18_14147558	75900	Double-Simplex
7	SS_18_77621399	76768	Double-Simplex
7	D_13_60913087	78230	Duplex
7	S_13_60913084	78764	Simplex
7	SS_18_13282119	79433	Double-Simplex
7	S_18_15238741	80935	Simplex
7	SS_14_59955373	81397	Double-Simplex
7	S_3_84786627	84574	Simplex
7	S_10_72717337	84969	Simplex
7	DD_10_63937305	85231	Double-Duplex
7	S_4_56990197	87556	Simplex
7	S_5_14128106	87556	Simplex
7	S_8932_1173	87556	Simplex
7	S_10_84824582	87556	Simplex
7	S_4_93162488	87994	Simplex
7	S_2982_12078	88228	Simplex
7	S_13_60913101	88287	Simplex
7	SS_18_14729584	91031	Double-Simplex
7	S_18_14729586	92179	Simplex
7	D_18_14147593	92586	Duplex
7	S_18_10821450	95454	Simplex
7	DD_18_9872330	95550	Double-Duplex
7	DD_1218_7538	95733	Double-Duplex
7	S_18_11521178	95938	Simplex
7	S_2982_12082	97411	Simplex
7	D_4_1173803	99122	Duplex
7	DD_18_999595	99367	Double-Duplex
7	S_18_7493129	99875	Simplex
7	S_18_11521181	100356	Simplex
7	S_18_5394843	101194	Simplex
7	SD_18_6697980	102749	Simplex-Duplex
7	S_18_4864802	103136	Simplex
7	S_18_999568	105952	Simplex
7	SS_18_999547	107284	Double-Simplex
7	S_4_102693171	107474	Simplex
7	D_4_1173774	108573	Duplex
7	SS_17_3201106	108573	Double-Simplex
7	S_5_72020398	108573	Simplex
8	D_6_45098574	0.000	Duplex
8	SS_11_68578576	0.659	Double-Simplex
8	D_11_4020718	6579	Duplex
8	D_11_68249454	8890	Duplex
8	XSS_11_64513242	9732	X-double-simplex
8	S_11_64513224	10475	Simplex
8	S_11_64513227	12084	Simplex
8	S_5_30149706	13483	Simplex
8	S_11_68240954	15013	Simplex
8	S_4_74112838	15865	Simplex
8	SS_5_53808986	16694	Double-Simplex
8	S_4_74112851	17021	Simplex
8	S_17_17529539	17216	Simplex
8	S_11_69371944	17506	Simplex
8	DD_11_4020716	17745	Double-Duplex
8	S_5_53808985	20449	Simplex
8	S_5_30149755	23688	Simplex
8	D_11_64513223	25658	Duplex
8	SS_5_30149703	26142	Double-Simplex
8	SS_11_68240975	26608	Double-Simplex
8	D_5_53809007	26853	Duplex
8	S_11_4020727	27377	Simplex
8	SD_11_69371976	28844	Simplex-Duplex
8	S_17_17529536	29008	Simplex
8	S_11_68578581	30691	Simplex
8	SS_4_83368321	31150	Double-Simplex
8	D_840_28909	32555	Duplex
8	S_5_30149716	32941	Simplex
8	S_4_83368339	33289	Simplex
8	SS_11_4020710	33746	Double-Simplex
8	SS_11_68249658	34264	Double-Simplex
8	S_11_64513215	35370	Simplex
8	S_11_60525476	36148	Simplex
8	SD_11_68240957	36958	Simplex-Duplex
8	S_4640_5336	37030	Simplex
8	S_3636_3330	37920	Simplex
8	D_12_63723745	38167	Duplex
8	SS_12_39928936	38872	Double-Simplex
8	S_14369_618	39717	Simplex
8	S_9_62017560	40520	Simplex
8	S_6_8578247	41513	Simplex
8	S_12_64417025	46112	Simplex
8	S_12_39928937	47308	Simplex
8	S_4640_5330	49180	Simplex
8	S_840_28893	53889	Simplex
8	S_12_16675989	55047	Simplex
8	SS_12_16676006	60624	Double-Simplex
8	S_729_21469	63119	Simplex
8	S_729_21481	70052	Simplex
